# Supplementary material for: Genome-Wide Identification Analysis of the Rab11 Gene Family in Gossypium hirsutum and Its Expression Analysis in Verticillium dahliae
Source: Genes (Basel). 2025 Aug 14;16(8):961. doi: 10.3390/genes16080961 (PMC12385879; doi:10.3390/genes16080961)
Supplement: Supplementary file 1 [file genes-16-00961-s001.zip]

Archive with 1 entries (1 files):
- genes-3777496-supplementary.pdf
